# Supplementary material for: Determination of chitinase 3-like 1 in cerebrospinal fluid in multiple sclerosis and other neurological diseases
Source: PLoS One. 2020 May 21;15(5):e0233519. doi: 10.1371/journal.pone.0233519 (PMC7241789; doi:10.1371/journal.pone.0233519)
Supplement: S1 Data — (XLSX) [file pone.0233519.s002.xlsx]

## Sheet: List1
N	Sex	Age	Diagnosis	CSF CH3L1	CSF NFL	CSF pNFH	CSF CXCL13	oIgG	oIgM	oFLC_kappa	oFLC_Lambda
1	M	37	IDPNS	95.8	354	364.062	10.7	0
2	F	49	NIND	189	610	397.163	10.7	1	1
3	F	43	OIND	306	10073	3558.74	110.9	0	0	0	0
4	F	30	MS	287	416	400.252	172.2	1	1	1	1
5	F	39	NIND	63.6	1151	234.841	10.7	0	0	0	0
6	M	58	NIND	137	357	648.248	10.7	0	0	0	0
7	F	42	CIS	79.1	995	475.278	18	0		1	0
8	M	56	control	95.8	479	526.052	10.7	0		0	0
9	F	54	NIND	176	426	324.77	10.7	0		0	0
10	F	75	NIND	246	1164	681.708	10.7	0		1	1
11	F	50	control	160	644	366.005	10.7	0		0	0
12	F	26	CIS	62.5	463	166.849	54.6	1
13	M	73	IDPNS	230	872	793.801		0		0	0
14	F	49	NIND	130	435	325.781	10.7	0		0	0
15	M	27	CIS	62.2	269	187.306	29.8	1		1	0
16	M	52	NIND	167	515	570.722	10.7	0		0	0
17	F	39	OIND	130	606	565.813	10.7	0		1	0
18	M	68	OIND	187	690	709.239	10.7	1	0	1	0
19	M	56	OIND	151	553	517.748	10.7	0		0	0
20	M	57	NIND	140	633	383.782	10.7	0		0	0
21	M	31	MS	98.3	3160	302.082	10.7	1		1	1
22	F	69	MS	106	523	329.66	10.7	0		0	0
23	F	64	NIND	273	11200	5110.5	96.2	1		1	1
24	F	37	MS	137	935	380.17	33.1	1	1	1	1
25	F	59	MS	171	533	310.564	10.7	0		0	0
26	F	36	NIND	94.4	278	229.929	10.7	0	0	0	0
27	F	39	MS	187	1244	300.549	10.7	1	1	1	1
28	F	31	MS	133	425	251.288	10.7	1		1	1
29	F	40	MS	109	1724	245.205	21.1	1	0	1	0
30	M	74	NIND	208	2390	2350.73		0	0	0	0
31	F	33	control	104	303	220.477		0
32	F	34	CIS	46.5	512		10.7	1	1	1	1
33	F	45	NIND	103	260	212.786	10.7	0
34	F	70	NIND	176	790	484.992	10.7	0		0	0
35	F	18	MS	73.7	990	160.615	107.9	1	1	1	1
36	F	48	NIND	94.8	280	226.075	10.7	0	0	0	0
37	M	42	MS	187	853	506.211	10.7	1	1	1	1
38	F	35	NIND	300	10807	4795.57	76.6	0	0	0	0
39	M	71	NIND	97.3	1168	626.461	10.7	0	0
40	M	22	CIS	38.5	602	183.253	29.1	1	1	1	1
41	F	50	NIND	93.2	320	286.172	10.7	1		1	0
42	F	54	control	89.1		261.842	10.7	0		0	0
43	F	30	MS	102	623	311.803	10.7	1		1	1
44	F	12	NIND	81.7	210	151.57	10.7	1		1	0
45	F	35	MS	88.3	324	214.16	79.1	1	1	1	1
46	M	16	CIS	41.7	139		10.7	0		0	0
47	M	28	control	52	213	284.912	10.7	0	0	0	0
48	F	31	NIND	61.1	666	344.566	10.7	0	0	0	0
49	M	68	OIND	503		4038.05		1	1	1	1
50	F	64	NIND	364	60600	15500		0		0	0
51	F	55	NIND	130	4124	916.129	10.7	0	0
52	F	70	NIND	186	1456	1375.37	10.7	0	0	1	0
53	F	36	MS	72.6	176	142.16	10.7	0		0	0
54	F	65	NIND	113	631	377.923	10.7	0	0
55	F	39	MS	94.2	550	282.63	10.7	1	1	1	1
56	F	29	MS	71.3	583	159.756	88.4	1	1	1	0
57	F	45	MS	79.6	432	285.203	10.7	0	0	0	0
58	F	17	CIS	68.8	481	210.628	10.7	1	1	1	1
59	F	38	MS	77.9	360	187.533	10.7	1	0	1	0
60	F	68	NIND	159	12100	3119.04		0		0	0
61	M	24	MS	150	2190	472.305	244.5	1		1	1
62	F	85	OIND	200	988	597.543		0		0	0
63	M	58	NIND	150	1078	572.936		0		0	0
64	F	30	CIS	62.6	267	143.125	10.7	0		1	1
65	M	19	control	32.3		88.872		0		0	0
66	F	55	NIND	225		412.922		0		0	0
67	M	63	OIND	225	1317		80040	1	1	1	1
68	M	45	MS	112	583	284.045	10.7	1	0	1	1
69	M	60	NIND	86.1	3871	963.174		0		0	0
70	F	39	control	59.2	209	94.333		0		0	0
71	F	21	OIND	75.3	161	109.961	43.4	0		0	0
72	M	57	IDPNS	142	27149	23100		0		0	0
73	M	67	NIND	317		4897.28		0		1	0
74	F	62	NIND	128		501.344		0
75	M	75	NIND	127	2484	1422.11		0		0	0
76	F	71	NIND	312		2480.14		0		1	0
77	M	43	NIND	89.6	471	207.479		0		0	0
78	F	52	MS	103	449	269.597	10.7	1	0	0	0
79	M	34	CIS	73	394	146.61	32.7	1		1	1
80	F	65	NIND	163		475.214		0
81	F	26	MS	53.3	357	87.311	10.7	1		1	0
82	M	39	control	88.9		265.206		0		0	0
83	F	60	MS	128	1348	232.639	10.7	1		1	1
84	M	47	IDPNS	89.7	1348	226.882		0		1	1
85	M	35	MS	68	511	144.829	10.7	1		1	0
86	F	43	control	64.3		85.849		0		0	0
87	F	59	control	188		342.84		0		0	0
88	F	79	NIND	184		670.957		0
89	F	20	CIS	54.6	478	114.42	10.7	1		1	1
90	F	23	CIS	110	1204	151.892	116.1	1	0	1	1
91	F	67	control	107		266.882		0		0	0
92	F	54	OIND	105		682.547		1		1	1
93	M	72	NIND	127		10300		0		0	0
94	M	40	OIND	132		22400		0		0	0
95	M	55	NIND	149		561.165		0		0	0
96	F	33	MS	192	337	228.544	10.7	0		0	0
97	F	31	NIND	74		141.731		0		0	0
98	F	40	MS	85.2	97	110.078	10.7	1	1	1	1
99	F	37	MS	392	2275	441.525	19.5	1	1	1	1
100	F	26	control	57.5		153.963		0		0	0
101	F	27	control	76.9	313	143.477		0		0	0
102	F	38	CIS	85.4	145	104.179	67.3	1		1	0
103	F	48	MS	148	926	223.889	47.3	1		1	1
104	F	60	control	69.2		191.766		0		0	0
105	F	44	NIND	116		188.39		0		0	0
106	F	30	NIND	86.3		193.144		0		0	0
107	F	67	NIND	245		1055.14		0		0	0
108	M	47	NIND	96		278.875		0		0	0
109	F	51	NIND	140		2290.18		0		0	0
110	M	39	NIND	151		385.912		0		0	0
111	F	63	MS	146	450	318.675	10.7	1	1	1	1
112	F	47	MS	173	499	196.503	19.4	1	0	1	1
113	F	25	MS	124	492.887	239.125	10.7	1	1	1	1
114	F	38	MS	197	1384	298.194	265.5	1	0	1	1
115	M	55	MS	215	847	372.841	21.4	1		1	0
116	F	22	MS	287	4044	1985.82	134.2	1	1	1	1
117	F	41	MS	181	1873		10.7	1		1	1
118	M	79	OIND	362			24.1	0		0	0
119	M	27	CIS	269	860		44	1	1	1	0
120	F	19	MS	76.4	955		10.7	1		1	0
121	F	41	MS	181	1873		10.7	1		1	1
122	F	40	NIND	62.1	384		10.7	0		0	0
123	F	72	NIND	318	744		10.7	0		1	0
124	F	18	control	43.4	108		10.7	0		0	0
125	F	13	NIND	386	2331		10.7	0		0	0
126	M	44	CIS	121	627		10.7	0	0	1	0
127	M	22	MS	156	3095	910.236	10.7	1	1	1	1
128	F	47	MS	35.7	251		10.7	1		1	0
129	F	52	MS	159	1211		10.7	1		1	1
130	M	46	MS	123	1325		10.7	1		1	1
131	M	29	MS	158	1488	298.426	18.9	1	1	1	1
132	F	36	MS	134	819		10.7	1		1	0
