# Supplementary material for: Determination of chitinase 3-like 1 in cerebrospinal fluid in multiple sclerosis and other neurological diseases
Source: PLoS One. 2020 May 21;15(5):e0233519. doi: 10.1371/journal.pone.0233519 (PMC7241789; doi:10.1371/journal.pone.0233519)
Supplement: S2 Data — (XLSX) [file pone.0233519.s003.xlsx]

## Sheet: List1
No.	Sex	Age/years/	CSF CHI3L1 /ug/l/
1	M	56	95.8
2	F	50	160
3	F	26	35.6
4	F	25	45
5	F	33	104
6	F	46	160
7	M	33	52.1
8	F	54	89.1
9	M	41	132
10	M	28	52
11	F	36	72.6
12	M	19	32.3
13	F	39	59.2
14	M	33	64.3
15	F	65	163
16	M	39	88.9
17	F	43	64.3
19	F	67	107
20	M	23	175
21	F	31	36.4
22	F	26	57.5
23	F	27	76.9
24	M	17	32.7
25	F	54	109
26	F	60	69.2
27	F	44	116
28	F	30	86.3
29	F	51	65.8
30	F	25	54.6
31	F	42	38.5
32	F	50	79.9
33	M	50	82.5
34	F	39	89
35	F	34	86
36	F	38	126
37	F	61	90
38	M	34	77.1
39	F	33	119
40	F	40	62.1
41	F	16	43.4
42	M	77	120
43	M	77	105
44	F	47	94.8
